# Supplementary material for: Advanced feature selection to study the internationalization strategy of enterprises
Source: PeerJ Comput Sci. 2021 Mar 25;7:e403. doi: 10.7717/peerj-cs.403 (PMC8022633; doi:10.7717/peerj-cs.403)
Supplement: Supplemental Information 2 — MATLAB Code. [file peerj-cs-07-403-s002.m]

function [LowestError] = code(path,file,numExecution,numIterations,generations,populationSize,crossProb,mutationProb);

global data
global classLabels

[data,text] = xlsread(file);

% Use the presence as class labels
classLabels = data(:,2);
data(:,1:4) = [];

%Normalize
data = mapminmax(data')';


text = text(1,7:end);


[rowsData,colsData] = size(data);

accumulatedResults = zeros(1,colsData);
GenomeLength = colsData; % This is the number of features in the dataset

nVars = colsData;
FitnessFcn = @FitFunc_ELM_CV; 

% Values for the genetic search parameters during experimentation
% Number of generations {3, 5, 10, 15, 20}
% Population size {10, 15, 20, 30}
% Crossover probability {0.3, 0.6, 0.75, 0.9}
% Mutation probability {0.033, 0.06, 0.1}

options = gaoptimset('CreationFcn', {@PopFunction},...
                     'PopulationSize',populationSize,...
                     'Generations',generations,...
                     'PopulationType', 'bitstring',... 
                     'SelectionFcn',{@selectiontournament,10},...
                     'MutationFcn',{@mutationuniform, mutationProb},...
                     'CrossoverFcn', {@crossoverarithmetic,crossProb},...
                     'EliteCount',8,...
                     'StallGenLimit',100,...
                     'PlotFcns',{},...  %% @gaplotbestf
                     'Display', 'off'); 

for i=1:numIterations,

   disp(strcat('Iteracion numero: ',num2str(i)));
   [chromosome,fval,exitflag,output,population,scores]= ga(FitnessFcn,nVars,options);
   accumulatedResults = accumulatedResults + chromosome;
   ErrorAveragePopulation(1,i) = i;
   ErrorAveragePopulation(2,i) = mean(scores); 
   ErrorAveragePopulation(3,i) = std(scores); 
   ErrorBestIndividuals(1,i) = min(scores);
   BestIndividual(:,i) = chromosome';
   
end

LowestError = min(ErrorBestIndividuals);

filename = [path,'\salida_Execution',num2str(numExecution),'.xlsx'];
text1 = {'Error Best Individual';'# Iterations';'# Generations';'Population Size';'Crossover Probability';'Mutation Probability'};
num1 = [LowestError; numIterations;generations;populationSize;crossProb;mutationProb];
output1 = [text1, num2cell(num1)];
output2 = [text', num2cell(accumulatedResults*100/i)'];
num3 = [ErrorAveragePopulation ; ErrorBestIndividuals; BestIndividual; sum(BestIndividual)];
[rowsNum3,colsNum3] = size(num3);
text3 = cell(rowsNum3,1);
text3{1,1}='# Iteration';
text3{2,1}='Mean Error';
text3{3,1}='Std Deviation Error';
text3{4,1}='Error Best Individual';
text3{5,1}='Best Individual';
output3 = [text3, num2cell(num3)];
xlswrite(filename,output3,'Iterations');
xlswrite(filename,output2,'Feature Selection');
xlswrite(filename,output1,'Hoja1');

end

%%% POPULATION FUNCTION
function [pop] = PopFunction(GenomeLength,~,options)
RD = rand;  
pop = (rand(options.PopulationSize, GenomeLength)> RD); % Initial Population
end

 
function [MissclassLabelsificationRate] = FitFunc_ELM_CV(pop)

global data
global classLabels

%%%%%%%%%%% Load training dataset
indexes = logical(pop);
T = data(:,indexes);
P = classLabels;

cp = cvpartition(classLabels,'k',10);

MissclassLabelsificationRate = crossval('mcr',T,classLabels,'Predfun',@ELM_FS,'partition',cp);

end


% function [TY] = ELM_FS(XTRAIN,ytrain,XTEST)
% TY = classLabelsify(XTEST,XTRAIN,ytrain); 
% end


function [Y_classLabels] = ELM_FS(XTRAIN,ytrain,XTEST)

% Usage: elm_train(TrainingData_File, Elm_Type, NumberofHiddenNeurons, ActivationFunction)
% OR:    [TrainingTime, TrainingAccuracy] = elm_train(TrainingData_File, Elm_Type, NumberofHiddenNeurons, ActivationFunction)
%
% Input:
% TrainingData_File     - Filename of training data set
% Elm_Type              - 0 for regression; 1 for (both binary and multi-classLabelses) classLabelsification
% NumberofHiddenNeurons - Number of hidden neurons assigned to the ELM
% ActivationFunction    - Type of activation function:
%                           'sig' for Sigmoidal function
%                           'sin' for Sine function
%                           'hardlim' for Hardlim function
%
% Output: 
% TrainingTime          - Time (seconds) spent on training ELM
% TrainingAccuracy      - Training accuracy: 
%                           RMSE for regression or correct classLabelsification rate for classLabelsification
%
% MULTI-classLabelsE classLabelsIFICATION: NUMBER OF OUTPUT NEURONS WILL BE AUTOMATICALLY SET EQUAL TO NUMBER OF classLabelsES
% FOR EXAMPLE, if there are 7 classLabelses in all, there will have 7 output
% neurons; neuron 5 has the highest output means input belongs to 5-th classLabels
%
% Sample1 regression: [TrainingTime, TrainingAccuracy, TestingAccuracy] = elm_train('sinc_train', 0, 20, 'sig')
% Sample2 classLabelsification: elm_train('diabetes_train', 1, 20, 'sig')
%
    %%%%    Authors:    MR QIN-YU ZHU AND DR GUANG-BIN HUANG
    %%%%    NANYANG TECHNOLOGICAL UNIVERSITY, SINGAPORE
    %%%%    EMAIL:      EGBHUANG@NTU.EDU.SG; GBHUANG@IEEE.ORG
    %%%%    WEBSITE:    http://www.ntu.edu.sg/eee/icis/cv/egbhuang.htm
    %%%%    DATE:       APRIL 2004

%%%%%%%%%%% Macro definition
REGRESSION=0;
classLabelsIFIER=1;


Elm_Type = 1;
NumberofHiddenNeurons=200;
ActivationFunction='hardlim';  % 'sig','sin','hardlim'

%%%%%%%%%%% Load training data
T = double(ytrain)';
P = XTRAIN';


NumberofTrainingData=size(P,2);
NumberofInputNeurons=size(P,1);

if Elm_Type~=REGRESSION
    %%%%%%%%%%%% Preprocessing the data of classLabelsification
    sorted_target=sort(T,2);
    label=zeros(1,1);                               %   Find and save in 'label' classLabels label from training and testing data sets
    label(1,1)=sorted_target(1,1);
    j=1;
    for i = 2:NumberofTrainingData
        if sorted_target(1,i) ~= label(1,j)
            j=j+1;
            label(1,j) = sorted_target(1,i);
        end
    end
    number_classLabels=j;
    NumberofOutputNeurons=number_classLabels;
    
    
    if NumberofOutputNeurons~=2
        error('Hay mas de 2 neuronas de salida');
    end
    
    
    %%%%%%%%%% Processing the targets of training
    temp_T=zeros(NumberofOutputNeurons, NumberofTrainingData);
    for i = 1:NumberofTrainingData
        for j = 1:number_classLabels
            if label(1,j) == T(1,i)
                break; 
            end
        end
        temp_T(j,i)=1;
    end
    T=temp_T*2-1;
end                                                 %   end if of Elm_Type

%%%%%%%%%%% Calculate weights & biases
start_time_train=cputime;

%%%%%%%%%%% Random generate input weights InputWeight (w_i) and biases BiasofHiddenNeurons (b_i) of hidden neurons
InputWeight=rand(NumberofHiddenNeurons,NumberofInputNeurons)*2-1;
BiasofHiddenNeurons=rand(NumberofHiddenNeurons,1);
tempH=InputWeight*P;
clear P;                                            %   Release input of training data 
ind=ones(1,NumberofTrainingData);
BiasMatrix=BiasofHiddenNeurons(:,ind);              %   Extend the bias matrix BiasofHiddenNeurons to match the demention of H
tempH=tempH+BiasMatrix;

%%%%%%%%%%% Calculate hidden neuron output matrix H
switch lower(ActivationFunction)
    case {'sig','sigmoid'}
        %%%%%%%% Sigmoid 
        H = 1 ./ (1 + exp(-tempH));
    case {'sin','sine'}
        %%%%%%%% Sine
        H = sin(tempH);    
    case {'hardlim'}
        %%%%%%%% Hard Limit
        H = hardlim(tempH);            
        %%%%%%%% More activation functions can be added here                
end
clear tempH;                                        %   Release the temparary array for calculation of hidden neuron output matrix H

%%%%%%%%%%% Calculate output weights OutputWeight (beta_i)
OutputWeight=pinv(H') * T';                       % implementation without regularization factor //refer to 2006 Neurocomputing paper
%OutputWeight=inv(eye(size(H,1))/C+H * H') * H * T';   % faster method 1 //refer to 2012 IEEE TSMC-B paper
%implementation; one can set regularizaiton factor C properly in classLabelsification applications 
%OutputWeight=(eye(size(H,1))/C+H * H') \ H * T';      % faster method 2 //refer to 2012 IEEE TSMC-B paper
%implementation; one can set regularizaiton factor C properly in classLabelsification applications


end_time_train=cputime;
TrainingTime=end_time_train-start_time_train;        %   Calculate CPU time (seconds) spent for training ELM

%%%%%%%%%%% Calculate the training accuracy
Y=(H' * OutputWeight)';                             %   Y: the actual output of the training data
% if Elm_Type == REGRESSION
%     TrainingAccuracy=sqrt(mse(T - Y))               %   Calculate training accuracy (RMSE) for regression case
%     output=Y;    
% end
% clear H;
% 
% if Elm_Type == classLabelsIFIER
% %%%%%%%%%% Calculate training & testing classLabelsification accuracy
%     MissclassLabelsificationRate_Training=0;
% 
%     for i = 1 : size(T, 2)
%         [x, label_index_expected]=max(T(:,i));
%         [x, label_index_actual]=max(Y(:,i));
%         output(i)=label(label_index_actual);
%         if label_index_actual~=label_index_expected
%             MissclassLabelsificationRate_Training=MissclassLabelsificationRate_Training+1;
%         end
%     end
%     TrainingAccuracy=1-MissclassLabelsificationRate_Training/NumberofTrainingData
% end


%%%%%%%%%%%%%%%%%%%%%%%%%%%%%% PREDICTION

TV.P = XTEST';               
%TV.T=test_data(:,1)';
%TV.P=test_data(:,2:size(test_data,2))';


NumberofTestingData=size(TV.P,2);

% if Elm_Type~=REGRESSION
% 
%     %%%%%%%%%% Processing the targets of testing
%     temp_TV_T=zeros(NumberofOutputNeurons, NumberofTestingData);
%     for i = 1:NumberofTestingData
%         for j = 1:size(label,2)
%             if label(1,j) == TV.T(1,i)
%                 break; 
%             end
%         end
%         temp_TV_T(j,i)=1;
%     end
%     TV.T=temp_TV_T*2-1;
% 
% end                                                 %   end if of Elm_Type

%%%%%%%%%%% Calculate the output of testing input
start_time_test=cputime;
tempH_test=InputWeight*TV.P;
clear TV.P;             %   Release input of testing data             
ind=ones(1,NumberofTestingData);
BiasMatrix=BiasofHiddenNeurons(:,ind);              %   Extend the bias matrix BiasofHiddenNeurons to match the demention of H
tempH_test=tempH_test + BiasMatrix;
switch lower(ActivationFunction)
    case {'sig','sigmoid'}
        %%%%%%%% Sigmoid 
        H_test = 1 ./ (1 + exp(-tempH_test));
    case {'sin','sine'}
        %%%%%%%% Sine
        H_test = sin(tempH_test);        
    case {'hardlim'}
        %%%%%%%% Hard Limit
        H_test = hardlim(tempH_test);        
        %%%%%%%% More activation functions can be added here        
end
TY=(H_test' * OutputWeight)';                       %   TY: the actual output of the testing data
end_time_test=cputime;
TestingTime=end_time_test-start_time_test;           %   Calculate CPU time (seconds) spent by ELM predicting the whole testing data

if Elm_Type == classLabelsIFIER
%%%%%%%%%% Calculate training & testing classLabelsification accuracy
    MissclassLabelsificationRate_Testing=0;

    for i = 1 : size(TV.P, 2)
        [x, label_index_actual]=max(TY(:,i));
        output(i)=label(label_index_actual);        
    end
    TestingAccuracy=1-MissclassLabelsificationRate_Testing/NumberofTestingData;  
end


Y_classLabels = (output-1)';

% size(Y_classLabels)
% min(Y_classLabels)
% max(Y_classLabels)
% sum(sum(Y_classLabels))
% pause

end
